# Supplementary material for: Chromothripsis 18 in multiple myeloma patient with rapid extramedullary relapse
Source: Mol Cytogenet. 2018 Jan 18;11:7. doi: 10.1186/s13039-018-0357-5 (PMC5774134; doi:10.1186/s13039-018-0357-5)
Supplement: Supplementary file 1 — Aberration list for CNAs detected by array-CGH in MM patient with chromothripsis 18. Output from Agilent Genomic Workbench 7.0.4.0. (XLSX 13 kb) [file 13039_2018_357_MOESM1_ESM.xlsx]

## Sheet: cth18
Chromosome	Cytoband	Start	Stop	Size (kbp)	Amplification log ratio	Deletion log ratio
chr1	q21.1 - q23.1	144009907	156847133	12837.2	0.394508	0
chr1	q23.1 - q32.1	156895829	201613796	44718		-0.446093
chr1	q32.1 - q44	201638270	249212668	47574.4	0.416595	0
chr3	TRISOMY 3				0.398
chr5	TRISOMY 5				0.412486	0
chr8	p23.3 - p11.21	191530	40520222	40328.7		-0.877281
chr9	TRISOMY 9				0.40371	0
chr11	TRISOMY 11				0.455321	0
chr15	TRISOMY 15				0.399107	0
chr16	p13.3 - p13.13	96766	11298349	11201.6		-0.894607
chr16	p13.13 - p11.2	11322600	33884107	22561.5	1.07504	0
chr18	p11.32	148963	1693569	1544.61		-0.918039
chr18	p11.22 - p11.21	8509070	10415749	1906.68		-0.847499
chr18	p11.21 - 11.1	11115557	15102598	3987.04		-0.847499
chr18	q11.2	19671621	20801289	1129.67		-0.773838
chr18	q11.2	20896336	21741759	845.423	0.685444	0
chr18	q11.2	21771380	23305828	1534.45		-0.987378
chr18	q12.2 - q12.3	36102530	40040558	3938.03		-0.889078
chr18	q21.1	44351913	46259488	1907.58		-0.990013
chr18	q21.2	48927586	53637598	4710.01		-0.821019
chr18	q21.31	54641934	56727017	2085.08		-0.821019
chr18	q21.31 - q21.32	57098218	60127058	3028.84	1.0397	0
chr18	q21.32 - q22.2	60150867	67565064	7414.2	0.626284	0
chr18	q22.2 - q22.3	67650285	71466588	3816.3		-0.872873
chr18	q22.3 - q23	71496415	75017635	3521.22	0.500265	0
chr18	q23	76194150	78012829	1818.68		-0.990893
chr19	TRISOMY 19				0.463721	0
chrX	MONOSOMY X					-0.882664
